# Supplementary material for: Varespladib Inhibits the Phospholipase A2 and Coagulopathic Activities of Venom Components from Hemotoxic Snakes
Source: Biomedicines. 2020 Jun 17;8(6):165. doi: 10.3390/biomedicines8060165 (PMC7345350; doi:10.3390/biomedicines8060165)
Supplement: Supplementary file 1 [file biomedicines-08-00165-s001.zip]

Archive with 1 entries (1 files):
- biomedicines-814884-supplementary.docx
